# Supplementary material for: Sustained microglial depletion with CSF1R inhibitor impairs parenchymal plaque development in an Alzheimer’s disease model
Source: Nat Commun. 2019 Aug 21;10:3758. doi: 10.1038/s41467-019-11674-z (PMC6704256; doi:10.1038/s41467-019-11674-z)
Supplement: Supplementary file 4 — Source Data [file 41467_2019_11674_MOESM4_ESM.zip › Source Data 2.xlsx]

## Sheet: Figure 2
Figure 2E	Control	3 day	5 day
# of Iba+ Cells/FOV	154	1	5
	130	4	4
	119	18	1

## Sheet: Figure 3
Figure 3B	Plasma		Brain
PLX5622 (mM)	PLX5622	5xFAD+PLX5622	PLX5622	5xFAD+PLX5622
	18.425	19.175	3.35469	4.58777
	20.925	24.4	5.68584	5.49658
	21.65	21.375	5.13719	7.225
	19.075	25	13.1237	9.49565
	26.75	13.45	13.3408	3.4686
	17.8	18.925		6.75602
		23.75		5.54597
		23.4		7.1688
		33.25
		26.75
		28.5
Figure 3D	CD4		CD8		CD11b		CD11c		CD19
% of CD45+/PI- cells	Wild-type	PLX5622	Wild-type	PLX5622	Wild-type	PLX5622	Wild-type	PLX5622	Wild-type	PLX5622
	5.16	5.98	6.42	7.35	17.3	29.3	4.18	3.34	49.3	31.4
	6.06	5.05	5.56	6.35	15.6	25.7	5.55	3.98	47.5	37.1
	4.62	6.41	7	9.21	25.7	25.9	4.32	3.32	42.9	39.1
	7.21	8.36	8.49	9.63	6.22	18.9	10.2	9.66	54.3	37.3
	12.1		11.8		14.9		8.27		34.7
Figure 3E	RS Cortex				SS Cortex				Thalamus
# of Iba+ Cells/FOV	Wild-type	PLX5622	5xFAD	5xFAD+PLX5622	Wild-type	PLX5622	5xFAD	5xFAD+PLX5622	Wild-type	PLX5622	5xFAD	5xFAD+PLX5622
	227	3	468	16	341	7	451	3	240	25	1349	217
	236	4	324	14	311	10	486	25	320	44	1239	131
	193	39	324	0	351	25	348	0	260	44	1495	20
	210	0	529	25	315	0	604	23	304	0	1482	127
	217		297	37	304		394	2	232		1006	135
			210	11			192	16			1174	118
			426				399				1541
			361				404				1006
Figure 3F	RS Cortex				SS Cortex				Thalamus
# of Iba+ Cells/FOV	Wild-type	PLX5622	5xFAD	5xFAD+PLX5622	Wild-type	PLX5622	5xFAD	5xFAD+PLX5622	Wild-type	PLX5622	5xFAD	5xFAD+PLX5622
	632	1	767	3	371	2	768	1	661	2	1329	26
	322	0	763	7	433	2	848	0	732	5	1399	16
	376	6	635	2	391	4	493	3	655	5	1316	92
	470	1	560	20	472	2	618	3	719	5	1233	57
	452	2	477	5	402	1	554	9	595	4	1476	6
		1	792	7		1	524	3		0	1271	2
			889				335				1208
			473
Figure 3G	Open				Closed
Number of Arm Entries	Wild-type	PLX5622	5xFAD	5xFAD+PLX5622	Wild-type	PLX5622	5xFAD	5xFAD+PLX5622
	21	12	12	25	15	19	19	19
	29	14	10	29	11	16	16	6
	21	29	16	18	21	15	15	4
	16	14	26	20	21	17	23	6
	7	15	20	15	33	14	11	7
	16	15	33	27	24	24	21	5
	14	12	27	40	24	23	8	8
	12	14	20	22	20	22	7	8
		6	19			18	10
		12				17
		9				21
		12				14
Figure 3H	Open				Closed
Time Spent in Arms (s)	Wild-type	PLX5622	5xFAD	5xFAD+PLX5622	Wild-type	PLX5622	5xFAD	5xFAD+PLX5622
	38.9	24.5	34.1	157.6	133.4	181.6	157.7	86.2
	179.9	63.7	98.4	233	73.3	162.6	160.6	44
	62.4	104.8	41.7	240.1	138	90.5	206.2	34
	34.1	43.3	103.8	234.1	204.8	185.9	124.5	30.9
	8.7	80.6	153.3	217.8	187.4	173.2	76.2	46.5
	50.8	27.7	107	223.1	197.9	168.4	84.7	47.4
	45.6	41.7	179.6	229.4	167.9	170.7	62.8	48.9
	27.4	36.1	208.9	213.9	220.6	176.8	59.9	59.9
		11.9	186.8			237.7	66.3
		26.2				212.2
		47.6				201.9
		31.1				197.9
Figure 3I	Trial 1				Trial 2				Trial 3				Trial 4				Trial 5				Day 6
Time to Locate Platform (s)	Wild-type	PLX5622	5xFAD	5xFAD+PLX5622	Wild-type	PLX5622	5xFAD	5xFAD+PLX5622	Wild-type	PLX5622	5xFAD	5xFAD+PLX5622	Wild-type	PLX5622	5xFAD	5xFAD+PLX5622	Wild-type	PLX5622	5xFAD	5xFAD+PLX5622	Wild-type	PLX5622	5xFAD	5xFAD+PLX5622
	49.8175	26.4525	19.62	52.3325	46.42	17.09	36.0975	42.8925	13.175	28.12	6.485	50.645	19.6025	17.36	9.64	47.6075	32.935	38.96	11.7225	50.1475	21.52	13.315	7.4575	57.7675
	46.4025	56.3525	27.305	35.0375	15.9	11.125	19.44	49.7725	12.5625	21.6525	22.58	28.84	14.5525	30.84	10.45	21.2475	14.575	14.765	6.5	20.5075	5.125	18.9	9.57	28.6825
	60	35.25	60	33.2225	48.8125	13.8025	17.33	9.2	56.2175	17.0475	13.0375	21.445	51.475	20.8425	29.69	12.275	27.8075	16.06	21.6025	16.785	48.2025	8.22	26.0925	37.305
	60	51.7675	45.735	40.82	20.345	28.1825	30.9875	22.865	34.6475	13.5875	12.9025	23.8875	21.3425	21.4925	23.835	27.29	11.06	33.505	7.2925	48.36	38.1775	19.5	23.64	42.3625
	35.4025	30.275	21.7925	9.6075	20.0675	30.23	30.945	32.75	33.98	22.275	8.515	22.0225	8.39	18.225	9.015	16.9425	10.905	24.73	15.02	13.67	27.2925	22.2925	8.4	13.54
	45.38	18.7375	43.835	46.1125	13.1475	16.5525	25.905	52.0625	18.7925	14.685	26.66	41.3525	25.895	12.89	47.295	23.6275	11.64	14.195	31.9925	33.215	7.7625	7.675	12.2375	16.125
	18.035	60	60	30.7525	38.8825	37.9825	18.4525	50.04	7.6525	21.24	23.085	23.6125	11.39	15.72	32.97	37.4475	24.2375	34.5025	6.1875	32.335	14.7075	13.8525	21.0625	42.01
	25.6675	47.485	34.5675	27.6175	43.7225	18.05	36.3975	35.82	44.7425	10.4725	28.75	13.5075	17.035	15.475	10.8175	15.6775	10.1675	13.8275	36.11	19.7625	12.54	13.2475	43.7925	11.84
	40.8325	34.1225	28.105	40.8225	6.7525	32.94	15.555	60	48.4675	47.5875	9.375	45.735	12.57	15.89	10.7775	21.97	35.3525	14.6975	17.615	16.37	20.9975	16.15	26.78	10.2225
	36.6025	49.9525	34.8675	29.935	15.775	13.23	17.5175	22.41	36.3175	37.96	31.9475	26.2125	21.265	17.29	32.685	31.07	3.195	45.5525	22.0325	20.1025	8.3175	27.645	24.6525	24.2925
	53.1075	49.29	47.565	49.5675	26.9875	24.0025	60	14.9675	24.49	37.095	37.125	16.845	12.325	11.7325	49.9775	15.0675	7.7125	17.7725	14.5875	20.4225	6.33	32.2075	22.48	12.225
	60	7.9625	45.91	46.1675	27.39	11.7675	18.8775	45.085	18.16	22.5825	45.6675	24.0675	13.4625	14.865	18.96	30.7875	24.315	11.61	36.8875	25.7925	23.3725	6.755	17.1925	24.3325
Figure 3J	Wild-type	PLX5622	5xFAD	5xFAD+PLX5622
Number of Platform Entries	1	4	4	1
	5	8	0	2
	1	3	3	2
	4	3	3	2
	5	2	3	1
	1	5	2	3
	3	3	2	2
	4	1	1	0
	2		3	2
	0		5
	3		1
	1		1
Figure 3K	Wild-type	PLX5622	5xFAD	5xFAD+PLX5622
Time in Platform Zone	0.2	1.5	1.5	0.4
	2.3	4.7	0	0.7
	0.6	3.1	1.4	0.9
	1.5	1.7	1.2	0.9
	2.7	0.7	1.4	2.2
	0.5	3.7	0.6	2
	1.5	1.7	0.8	0.9
	1.7	0.4	0.2	0
	0.7		1.5	1
	0		2.7
	1.3		0.1
	0.5		0.1

## Sheet: Figure 4
Figure 4L	RS Cortex		SS Cortex		Thalamus
# of Thio-S+ Plaques / FOV	5xFAD	5xFAD+PLX5622	5xFAD	5xFAD+PLX5622	5xFAD	5xFAD+PLX5622
	124	25	79	11	224	151
	65	13	39	3	170	76
	90	20	53	20	264	142
	115	24	67	3	245	137
	63	14	34	2	139	102
	116	40	57	0	292	92
	76	25	34	3	141	109
		52		13		116
		27		1		156
Figure 4M	RS Cortex		SS Cortex		Thalamus
# of Thio-S+ Plaques / FOV	5xFAD	5xFAD+PLX5622	5xFAD	5xFAD+PLX5622	5xFAD	5xFAD+PLX5622
	140	25	94		214	118
	132	77	106	20	282	130
	52	24	72	2	109	120
	91	22	62	24	145	127
	104	53	73	36	151	72
	124	17	72	23	194	45
	116		22		97
	63
Figure 4N	RS Cortex		SS Cortex		Thalamus
Avg. Plaque Volume (mm3)	5xFAD	5xFAD+PLX5622	5xFAD	5xFAD+PLX5622	5xFAD	5xFAD+PLX5622
	2460.96	622.98	2086.76	1854.38	3006.39	2150.01
	2070.31	1418.97	2878.72	66.975	3332.74	2132.49
	1556.64	792.16	1766.54	1079.74	2477.43	2441.41
	1870.95	719.29	2754.6	2027.15	3002.8	2174.95
	2052.62	1647.17	1708.39	1300.86	3224.61	1640.34
	1174.18	839.06	711.144		2442.56	1488.4
	2051.31		2529.61		2919.63
	1533.29
Figure 4O	5xFAD	5xFAD+PLX5622
# of 6E10+ Plaques / FOV	29	7
	45	2
	43	8
	11	4
	27
Figure 4P	5xFAD	5xFAD+PLX5622
# of P3GluAb+ Plaques / FOV	27.5	7.5
	34	10.5
	17	0
	14	3.5
	21	0

## Sheet: Figure 5
Figure 5A	Ab38		Ab40		Ab42
pg Ab / mg protein	5xFAD	5xFAD+PLX5622	5xFAD	5xFAD+PLX5622	5xFAD	5xFAD+PLX5622
	0.000677	0.000595	0.006726	0.007601	0.013139	0.027317
	0	0	0.010091	0.002347	0.006058	0.006471
	0.024589	0	0.088689	0.007028	0.032649	0.0173
	0	0.005388	0.010656	0.024636	0.18274	0.07969
	0	0	0.042229	0	0.062746	0.012872
	0	0	0.01463	0.002674	0	0.024606
	0		0		0
	0		0
Figure 5B	Ab42
pg Ab42 / mg protein	5xFAD	5xFAD+PLX5622
	891253	935917
	2591099	570208
	666790	692156
	184693	102942
	3485624	568860
	1412025	14098.1
	791254	2571463
	792049	3384673
		7394969
Figure 5C	Ab38		Ab40		Ab42
pg Ab / mg protein	5xFAD	5xFAD+PLX5622	5xFAD	5xFAD+PLX5622	5xFAD	5xFAD+PLX5622
	0.004069	0	0.024533	0	0.074281	0.004594
	0.013225	0	0.05722	0.026516	0.266198	0.096868
	0	0.009595	0.193248	0.130995	0.061637	0.950594
	0.001385	0.01887	0.017802	0.106133	0.046138	0.296791
	0	0	0.008309	0.008642	0.129155	0.028288
	0.006321	0.004506	0.0227	0.011327	0	0.095796
	0	0	0	0.049107	0	0
	0	0	0	0		0
		0		0		0
Figure 5D	Ab42
pg Ab42 / mg protein	5xFAD	5xFAD+PLX5622
	817319	612236
	315682	3528741
	7435203	2774617
	538525	117968
	247864	553885
	181082	555681
	253256	379305
		822972
		639184
Figure 5E	Ab38		Ab40		Ab42
pg Ab / mg protein	5xFAD	5xFAD+PLX5622	5xFAD	5xFAD+PLX5622	5xFAD	5xFAD+PLX5622
	0.012887	0.000595	0.031254	0.007601	0.218694	0.027317
	0.012229	0.019262	0.023812	0.066983	0.130022	0.297219
	0.014313	0.009036	0.037818	0.025073	0.238809	0.149305
	0.002284	0.012923	0.029351	0.045064	0.188869	0.270565
	0	0.009094	0.007798	0.029391	0.028102	0.134086
	0.005688	0.025456	0.022227	0.043562	0.111466	0.135106
	0	0.009924	0.084135	0.028099	0	0.167059
	0	0	0	0.026172	0	0
		0.026489		0.119849		0
Figure 5F	Ab40		Ab42
pg Ab / mg protein	5xFAD	5xFAD+PLX5622	5xFAD	5xFAD+PLX5622
	4711.83	16046	95662	332643
	11923.8	2894.23	614339	611034
	615.15	1164.86	151453	85552.1
	39796	2633.82	357096	37713.2
	4650.45	35418.4	4650.45	1172927
	3449.97	4269.83	2785219	427370
	1312.06	2665.25	2495.27	5164.47
	16046	89.5139		12992.9
Figure 5G	Ab38		Ab40		Ab42
pg Ab / mg protein	5xFAD	5xFAD+PLX5622	5xFAD	5xFAD+PLX5622	5xFAD	5xFAD+PLX5622
	0	0.017719	0.046973	0.058609	0.186784	0.47657
	0.01044	0	0.039589	0.015657	0.251463	0.087476
	0.00885	0.015397	0.041587	0.049741	0.271619	0.392957
	0	0	0.005209	0.01412	0.035701	0.112818
	0	0	0.02681	0.007396	0.180686	0.047887
	0	0	0.004706	0.014581	0.062369	0.095091
	0	0	0.008585	0	0	0
	0	0	0	0	0	0.071467
Figure 5H	Ab40		Ab42
pg Ab / mg protein	5xFAD	5xFAD+PLX5622	5xFAD	5xFAD+PLX5622
	8221.94	956746	189588	43725424
	13697.6	14852.9	243064	246701
	502394	1768373	11631931	33232154
	16810.4	11804.3	361524	145190
	5153.21	905.886	187497	1248369
	202315	690565	5019306	11707898
	57.8756	1079.6	2456.51	45823.2
		100.853		4280.69
Figure 5J	5xFAD	5xFAD + PLX5622
A11 Intensity (a.u.)	54.4313	123.058
	88.808	144.452
	142.272	132.863
	104.41	139.388
	100.467	139.07
	134.774	122.948
	74.8365	64.5643
		21.1237
Figure 5L	Wild-Type									PLX5622									5xFAD									5xFAD+PLX5622
Signal Intensity (% of 5xfAD)	APP	ADAM10	BACE1	PS1	C-term PS1	PEN2	C83	C99		APP	ADAM10	BACE1	PS1	C-term PS1	PEN2	C83	C99		APP	ADAM10	BACE1	PS1	C-term PS1	PEN2	C83	C99		APP	ADAM10	BACE1	PS1	C-term PS1	PEN2	C83	C99
	0.123887	162.77	122.448	139.411	114.704	47.7158	16.2302	26.9428		8.50268	110.81	81.3261	99.3401	76.695	170.476	9.37988	45.2999		164.326	103.424	125.755	143.235	145.445	180.695	172.037	179.884		215.409	129.105	125.476	69.4939	77.3033	226.498	207.901	173.533
	13.8777	109.977	97.9738	93.9716	99.4912	57.9204	18.1677	8.28289		21.6813	90.5899	124.929	115.614	221.173	101.434	16.1427	24.9314		93.4202	111.038	100.321	77.9059	42.8683	135.953	125.616	104.928		138.395	104.324	105.113	56.0361	35.2927	134.373	121.44	122.665
	9.6871	165.776	85.854	78.9054	10.0921	52.6365	20.0927	26.455		10.0907	160.164	133.858	110.078	24.3012	59.4368	19.2011	21.073		81.3667	97.843	99.553	114.255	69.8638	44.2317	64.5712	65.7763		175.867	88.1109	77.0183	110.678	74.0405	158.832	131.803	138.505
	27.9172	90.6689	39.6255	113.144	7.22914	84.7847	2.76837	12.4062		8.58027	111.331	111.871	114.055	51.9628	9.03882	23.2368	32.9636		60.8866	87.6956	74.3714	64.6033	141.823	39.121	37.7756	49.4122		126.496	111.644	88.986	108.756	68.7518	165.508	70.4424	75.9556
	11.0369	230.211	115.402	243.681	5.24809	89.8844	4.03259	55.2712		0.827682	130.172	144.998	129.559	17.7041	49.1316	17.1844	41.7831		216.724	149.456	144.085	126.953	91.7742	68.8537	72.1347	82.2037		252.558	124.898	98.9001	148.189	106.086	197.63	124.792	123.691
	7.90569	66.0852	90.1875	149.776	89.5999	128.95	47.2694	78.6194		5.41225	59.9978	111.257	128.171	15.3127	48.9303	39.0067	72.145		102.793	75.6084	80.4355	140.235	140.543	217.511	118.852	116.403		340.071	40.3299	77.3393	127.573	109.394	78.9878	175.687	159.546
	2.91408	37.2755	92.1686	147.944	133.048	52.5321	56.642	87.4556		0.912368	59.8347	105.394	132.783	40.6316	63.7901	47.8691	96.7829		79.3559	96.0796	123.274	81.4507	65.138	13.6355	109.013	101.393		168.558	108.703	84.525	108.137	12.0151	7.56462	96.7026	96.176
	4.40638	98.097	121.888	131.545	92.3384		41.4402	59.9102		2.08038	102.409	116.538	120.573	84.9008	51.1432	35.6045	57.5708											109.425	180.29	114.877	93.0492	167.769	75.9037	127.199	95.9098

## Sheet: Figure 6
Figure 6C	Wild-Type	PLX5622	5xFAD	5xFAD + PLX5622
# of Iba1+ Cells/FOV	667	4	1582	375
	739	9	1284	390
	738	0	1330	365
	1085	0	1487	476
	843	0	1470	340
	482	14	1405	25
	756
	668
Figure 6D	5xFAD	5xFAD + PLX5622
# of Plaques	184	152
	183	128
	181	109
	165	126
	212	97
	167	97
	139
Figure 6H	5xFAD	5xFAD + PLX5622
Avg. Plaque Circularity	0.279417	0.174611
	0.265091	0.235063
	0.332375	0.21575
	0.257063	0.249667
	0.365476	0.175833
	0.312333	0.2163
	0.301959
Figure 6I	5xFAD	5xFAD + PLX5622
Mean Plaque Intensity	150.11	87.68
	136.41	110.01
	136.61	103.43
	131.78	102.72
	133.71	83.86
	144.26	100.16
	129.81
Figure 6L	5xFAD			5xFAD + PLX5622
ApoE Intensity of Plaque Core (a.u.)	Cortex	Thalamus		Cortex	Thalamus
	33.57	26.88		4.57	6.23
	35.2	25.48		12.85	6.03
	43.69	32.03		19.23	5.99
	51.14	63.71		13.31	5.24
	52.44	22.24		12.5	4.78
	58.97	32.72		18.38	4.03
	48.46	34.11		12.66	4.63
	66.3	43.94		12.9	8.11
	87.23	31.37		12.93	12.1
	59.69	41.41		15.2	7.97
	85.29	30.44		12.26	7.56
	49.8	30.98		14.14	8.45
	45.75	34.15		10.05	7.87
	51.25	45.29		8.56	7.43
	42.57	30.26		7.35	8.18
	15.37	35.73			11
	31.27	41.6			6.79
	41.01	25.65			7.15
	20.59	33.68			6.91
	32.21	20.33			9.77
	24.62	18.48			5.89
	39.02	31.42			12.37
	29.54	29.07			7.41
	29.82	24.22			7.47
	28.91	20.23			6.43
	36.88	13.05			1.98
	33.85	32.75			10.8
	36.38	18.03			9.03
	27.68	35.76			5.8
	49.52	14.48			8.29
	23.13	22.41			8.32
	22.33	22.41			29.02
	24.39	31.69			20.13
	51.93	29.3			30.36
	27.56	29.19			40.85
	63.12	29.68			26.73
	28.64	17.11			32.47
	27.85	21.56			20.56
	40.55	26.27			16.43
	69	26.03			48.96
	21.37	38.64			24.17
	25.45	31.8			5.62
	45	34.87			3.59
	48.38	24.13			4.79
	21.13	13.22			7.18
	29.88	42.78			14.34
	25.44	40.4			4.83
	25.64	41.98			7.54
	23.87	54.33			6.31
	28.33	41.41			6.6
	31.6	50.73			3.73
	23.42	75.99			5.96
	33.61	25.32			7.43
	29.46	26.29			6.25
	25.32	29.59			4.47
	22.77	26.8			5.84
	23.52	46.85			6.63
	33.06	37.22			67.36
	31.54	47.8			4.5
	13.88	54.28			14.48
	36.14	35.64			7.31
	31.49	68.63			7.31
	37.61	35.55			4.52
	47.08	41.85			13.76
	24.49	44.83			4.77
	29.76	59.61			8.41
	27.85	50.68			6.8
	28.04	50.45			6.6
	35.36	59.47			7.98
	32.58	38.3			5.14
	35.62	34.28			5.42
	30.32	34.38			6.6
	29.57	37.42			6.22
	51.3	42.53			5.52
	29.7	48.08			6.53
	65.59	58.67			6.94
	30.75	83.04			3.87
	56.53	38.61			9.19
	50.12	43.66			7.38
	22.24	51.52			3.06
	16.65	34.7			37.88
		33.67			24.98
		42.01			31.25
		29.57			60.79
		42.4			19.38
		24.59			50.65
		47.7			25.51
		51.89			15.13
		31.51			40.45
		33.63			71.44
		46.54			19.8
		29.52			47.14
		23.3			57.91
		42.53			47.65
		6.13			28.01
		30.55			22.13
		71.09			57.06
		83.35			42.59
		29.91			42.71
		34.22			11.88
		122.68			19.21
		45.92			11.53
		75.13			10.44
		91.61			13.8
		85.98			13.15
		72.26			12.99
		56.82			10.26
		51.15			13.45
		29.96			17.39
		59.17			13.68
		21.68			14.9
		27.51			11.46
		63.56			28.69
		49.37			3.79
		30.03			24.46
		14.47			11.89
		28.64			35.44
		33.97			16.31
		37.79			11.68
		48.26			13.4
		42.87			15.1
		19.32			15.65
		34.08			21.39
		26.11			20
		22.38			28.64
		69.77			18.44
		28.99			19.43
		38.53			20.19
		34.36			16.42
		21.53			19.9
		33.27			11.95
		34.66			72.13
		23.36			87.72
		49.75			13.26
		35.24			0.77
		41.14			25.84
		23.55			15.97
		18.49			16.65
		14.35			20.86
		13.13			15.13
		6.69			11.04
		23.49			9.4
		47.18			10.01
		35.37			38.64
		29.29			11.61
		36.1			7.94
		29.52			15.01
		44.78			11.7
		41.07			14.09
		48.38
		40.35
		20.57
		42.13
		34.72
		62.12
		27.95
		18.29
		21.98
		20.97
		21.45
		30.89
		19.52
		54.93
		35.95
		47.06
		26.8
		28.09
		19.84
		33.19
		17.68
		20.14
		19.42
		27.79
		23.84
		20.87
		13.1
		23.19
		18.27
		12.6
		16.57
		31.61
		39.94
		32.15
		44.13
		12.04
		54.9
		26.27
		46.21
		21.7
		31.27
		51.37
		36.71
		27.22
		61.77
		56.83
		61.28
		47.29
		25.3
		19.53
		20.45
		9.19
		20.48
		51.43
		33.1
		14.18
		8.8
		27.58
		22.07
		10.45
		55.06
		13.94
		12.9
		23.2
		13.82
		13.47
		14.29
		43.95
		32.03
		15.71
		25.68
		26.99
		46.43
		15.46
		8.51
		34.35
		15.81
		21.71
		27.3
		28.14
		21.57
		25.44
		22.75
		49.42
		37.56
		30.13
		21.99
		24.22
		44.79
		29.83
		36.87
		19.57
		44.02
		62.65
		17.22
		22.19
		11.8
		14.61
Figure 6N	5xfAD	5xfAD + PLX5622
Lamp1 Volume (mm3) / # of Thio-S+ Deposits	89.3273	98.0285
	58.4238	108.762
	58.2716
	88.9954	148.009
	87.1973	105.333
Figure 6P	5xfAD	5xfAD + PLX5622
APP Volume (mm3) / # of Thio-S+ Deposits	10.155	10.4593
	6.61136	28.5656
	29.7597	37.9833
	15.103	24.7957
	6.41483	42.7391
		19.5694

## Sheet: Figure 7
Figure 7B	Wild-Type Plasma			5xFAD Plasma			Wild-Type Brain			5xFAD Brain
PLX3397 (mM)	75	600		75	600		75	600		75	600
	29	182		15	158		0.6	8.5		0.8	5.6
	81	152		26	287		2.5	5		0.9	11.4
	51	179		26	220		2	7.1		0.8	12.8
	12	139		29	211		0.3	4.9		0.9	14
	23			18			0.9			0.6
	26						1
Figure 7I	Wild-Type			PLX3397 (75 ppm)			5xFAD			5xFAD+PLX3397 (75 ppm)
# of Iba+ Cells/FOV	RS Cortex	SS Cortex		RS Cortex	SS Cortex		RS Cortex	SS Cortex		RS Cortex	SS Cortex
	234	252		298	237		306	426		289	481
	214	218		167	310		551	496		334	387
	200	282		178	208		193	281		252	380
	275	349		224	265		258	283		229	345
		343		162	205		654	613
				162	219		176
Figure 7J	5xFAD			5xFAD+PLX3397 (75 ppm)
# of Plaques / FOV	RS Cortex	SS Cortex		RS Cortex	SS Cortex
	67	29		60	31
	109	62		47	45
	27	22		34	42
	46	35			42
	101	91
Figure 7K	5xFAD			5xFAD+PLX3397 (75 ppm)
Avg. Plaque Volume (mm3)	RS Cortex	SS Cortex		RS Cortex	SS Cortex
	863.82	1628.32		1114.44	1918.34
	990.98	1177.22		740.77	1170.03
	789.31	1223.59		688.11	1049.08
	1012.1	871.142		850.52	628.64
	1314.37	1078.88			640.211

## Sheet: Figure 8
Figure 8B	Wild-Type				PLX5622				5xFAD				5xFAD + PLX5622
Csf1r RPKM	Cortex	Hippocampus	Thalamus		Cortex	Hippocampus	Thalamus		Cortex	Hippocampus	Thalamus		Cortex	Hippocampus	Thalamus
	19.2203	19.9928	19.5957		1.78504	1.30201	2.49968		26.7496	33.8396	27.1122		1.92834	3.23353	0.220968
	18.4773	18.65	20.6758		0.073236	0.43954	0.063777		26.9074	41.6293	31.4331		1.78085	12.5263	0.400461
	18.3022	18.2407	21.2376		0.101148	0.237717	0.12573		37.128	35.2997	32.8712		1.60275	7.0922	0.868796
	18.6274	20.0041	21.3715		0.116442	0.469747	0.212527		31.6278	38.2526	30.1647		0.983645	4.65714	0.23919
	Wild-Type				PLX5622				5xFAD				5xFAD + PLX5622
Cx3cr1	Cortex	Hippocampus	Thalamus		Cortex	Hippocampus	Thalamus		Cortex	Hippocampus	Thalamus		Cortex	Hippocampus	Thalamus
	10.8814	9.91089	11.5648		0.817428	0.470603	0.816372		15.8034	19.5103	15.0059		1.04852	1.60702	0.178593
	12.1189	9.95142	10.2629		0.076104	0.1218	0.033137		17.3302	23.6755	17.7556		0.767311	6.70167	0.20807
	9.33403	10.9901	12.137		0	0.074107	0.02613		18.0126	17.7519	16.5669		0.680278	3.25577	0.547159
	11.5838	12.015	10.8909		0.201668	0.385372	0.088339		19.7868	22.2694	17.596		0.340719	3.07268	0.198844
	Wild-Type				PLX5622				5xFAD				5xFAD + PLX5622
C1qa	Cortex	Hippocampus	Thalamus		Cortex	Hippocampus	Thalamus		Cortex	Hippocampus	Thalamus		Cortex	Hippocampus	Thalamus
	17.6956	20.7942	19.0703		3.35894	1.62188	3.1972		31.6089	61.8678	36.2429		4.41664	6.68927	0.527574
	16.0706	17.1483	19.626		0	0.314828	0.114204		37.9204	68.0834	52.9752		2.80001	30.2921	0.557737
	18.2228	23.0515	32.5184		0	0.170269	0		64.9884	70.5815	61.6602		3.88056	12.9548	2.82859
	20.5265	20.355	25.7131		0.417017	1.06252	0.304452		51.896	64.2228	48.4758		3.30926	13.3254	0.198844
	Wild-Type				PLX5622				5xFAD				5xFAD + PLX5622
Hexb	Cortex	Hippocampus	Thalamus		Cortex	Hippocampus	Thalamus		Cortex	Hippocampus	Thalamus		Cortex	Hippocampus	Thalamus
	45.7815	43.59	46.5757		12.3085	11.1311	14.6728		71.3156	95.1403	75.3217		15.325	16.3822	13.5842
	48.0795	42.2333	45.2011		8.71483	11.2654	12.4541		70.2604	123.2	86.3241		11.6625	42.887	10.6349
	38.813	43.1182	52.7263		9.12149	10.0094	10.8949		103.253	90.7358	86.8695		12.949	26.1297	13.9772
	44.9054	43.9212	49.1243		10.6586	13.3773	13.9635		93.745	109.432	93.4383		11.6413	28.1689	12.1635
	Wild-Type				PLX5622				5xFAD				5xFAD + PLX5622
Siglech	Cortex	Hippocampus	Thalamus		Cortex	Hippocampus	Thalamus		Cortex	Hippocampus	Thalamus		Cortex	Hippocampus	Thalamus
	4.14044	3.61266	4.60544		0.195641	0.091514	0.086593		5.04874	5.38628	4.68766		0.144993	0.194808	0
	4.2672	3.96791	4.08883		0	0.047371	0.051551		5.31972	6.92818	4.46566		0.140435	1.56386	0
	3.77711	3.30913	3.6156		0	0	0		5.50955	6.42993	6.33634		0.182466	0.920905	0.127682
	4.20093	4.23377	2.86402		0.062747	0	0		7.93031	6.37242	5.23199		0.240934	0.637354	0.025778
	Wild-Type				PLX5622				5xFAD				5xFAD + PLX5622
Spi1	Cortex	Hippocampus	Thalamus		Cortex	Hippocampus	Thalamus		Cortex	Hippocampus	Thalamus		Cortex	Hippocampus	Thalamus
	1.6472	1.68207	1.16096		0.087951	0.054854	0.415229		2.36834	3.25914	2.10734		0.130364	0.291919	0
	1.11611	1.1112	1.22542		0.106448	0.085182	0		2.92834	3.67359	2.91417		0.252531	1.87476	0.194022
	1.88667	1.32233	1.77821		0	0.069104	0.219296		2.69005	3.58431	3.28539		0.328111	1.15918	0.076532
	1.05899	1.45784	2.27688		0	0.143741	0.061781		1.68872	2.58228	3.11872		0.606546	0.644676	0.139064
Figure 8C	Wild-Type				PLX5622				5xFAD				5xFAD + PLX5622
Ccl6	Cortex	Hippocampus	Thalamus		Cortex	Hippocampus	Thalamus		Cortex	Hippocampus	Thalamus		Cortex	Hippocampus	Thalamus
	1.16208	0.592264	0.646612		0	0	0.144542		4.10381	7.03079	3.83412		0.484052	0.487765	0
	0.971305	0.597185	0.704183		0	0.079072	0		4.28888	7.3144	3.66697		0.468835	2.7443	0
	0.280215	0.552367	1.238		0	0	0.203567		8.16126	5.68847	4.8666		0.791898	1.76777	0.355215
	0.851958	0.451091	0.956138		0	0.066716	0.1147		6.0091	8.2399	7.09282		0.241303	1.39635	0.215149
	Wild-Type				PLX5622				5xFAD				5xFAD + PLX5622
Clec7a	Cortex	Hippocampus	Thalamus		Cortex	Hippocampus	Thalamus		Cortex	Hippocampus	Thalamus		Cortex	Hippocampus	Thalamus
	0.231432	0.033956	0.271859		0.154464	0.096337	0.151927		2.9116	4.24589	3.50364		0.305269	0.239253	0
	0.040837	0.068476	0.136645		0	0.049867	0		2.32384	6.45177	3.41202		0.221755	2.57495	0.378613
	0	0.503176	0.585561		0.057378	0.040455	0		5.60785	4.63662	3.80574		0.499414	0.969438	0.313625
	0.413301	0.094827	0.095209		0	0.126223	0		6.75549	7.51135	4.38183		0.050726	0.964481	0.027137
	Wild-Type				PLX5622				5xFAD				5xFAD + PLX5622
Cst7	Cortex	Hippocampus	Thalamus		Cortex	Hippocampus	Thalamus		Cortex	Hippocampus	Thalamus		Cortex	Hippocampus	Thalamus
	0.890757	0.15683	0		0.237805	0.148316	0.14034		14.088	24.0785	9.68649		2.90799	2.28899	0.09649
	0.28292	0.079067	0.157779		0	0.23032	0.125323		9.85328	34.9089	15.8465		1.02421	12.6727	0.174869
	0.102025	0.446923	1.80301		0	0.093423	0		27.5861	14.6153	22.1135		0.887164	6.26851	0.724264
	0.286335	0.109494	0.14658		0.15254	0	0		19.152	25.6375	14.9678		1.52287	10.265	0.31334
	Wild-Type				PLX5622				5xFAD				5xFAD + PLX5622
Ctsd	Cortex	Hippocampus	Thalamus		Cortex	Hippocampus	Thalamus		Cortex	Hippocampus	Thalamus		Cortex	Hippocampus	Thalamus
	117.09	116.847	123.974		87.4185	105.152	163.975		208.582	296.771	209.488		129.619	132.829	126.3
	110.927	111.753	124.201		76.394	164.22	114.905		202.122	384.375	295.022		106.638	208.172	111.226
	114.652	176.402	159.747		84.2471	104.231	100.931		327.906	230.675	301.76		113.036	182.671	123.058
	117.612	115.807	143.233		86.517	89.6259	132.087		285.895	354.028	280.094		114.381	164.678	118.111
	Wild-Type				PLX5622				5xFAD				5xFAD + PLX5622
Ctsz	Cortex	Hippocampus	Thalamus		Cortex	Hippocampus	Thalamus		Cortex	Hippocampus	Thalamus		Cortex	Hippocampus	Thalamus
	16.2669	13.8206	15.7755		11.4461	14.33	17.5328		27.6493	37.2933	23.7149		16.6539	16.4255	15.7086
	15.4198	17.3493	13.2341		11.2049	16.7917	11.0883		30.2016	48.4508	34.7651		14.4992	25.3921	14.1724
	12.9989	22.84	17.9202		12.9431	16.0689	11.6117		42.0031	34.5759	33.3786		13.9406	20.3627	14.2078
	12.9036	16.043	15.5629		11.8768	14.9242	11.0555		36.0005	51.12	33.3257		13.6814	20.4951	13.6179
	Wild-Type				PLX5622				5xFAD				5xFAD + PLX5622
Itgax	Cortex	Hippocampus	Thalamus		Cortex	Hippocampus	Thalamus		Cortex	Hippocampus	Thalamus		Cortex	Hippocampus	Thalamus
	0.218208	0.057628	0.076897		0.058255	0.018166	0.103137		2.03931	2.62999	1.84248		0.28063	0.154685	0.141822
	0.069307	0.058107	0.096627		0.070507	0.028211	0		1.74566	4.10829	2.05891		0.209083	0.907444	0.042837
	0.074979	0.109482	0.239244		0	0	0.048418		3.99815	2.20179	2.77801		0.152129	0.548425	0.202768
	0.070143	0.107291	0.14363		0	0.071406	0		2.57885	4.4898	2.82315		0.08609	0.521898	0.030703

## Sheet: Figure 9
Figure 9E	Wild-type															Wild-type + PLX5622															5xFAD															5xFAD + PLX5622
% of control RPKM	Zfp286	St8sia5	Scn1b	Rtn4r	Rnf217	Pcdhac1	Nrg3	Nos1ap	Kcnq3	Gls	Dynll1	Dync1i1	Dusp5	Chrm3		Zfp286	St8sia5	Scn1b	Rtn4r	Rnf217	Pcdhac1	Nrg3	Nos1ap	Kcnq3	Gls	Dynll1	Dync1i1	Dusp5	Chrm3		Zfp286	St8sia5	Scn1b	Rtn4r	Rnf217	Pcdhac1	Nrg3	Nos1ap	Kcnq3	Gls	Dynll1	Dync1i1	Dusp5	Chrm3		Zfp286	St8sia5	Scn1b	Rtn4r
	101.413	83.5705	87.653	90.8999	101.427	94.374	98.4814	90.6766	97.1367	89.2311	103.347	98.702	114.605	91.2339		84.71	109.904	102.486	104.882	69.868	72.5161	59.8725	94.6072	58.8527	68.4587	101.141	106.778	115.038	100.886		77.4066	74.6293	80.7173	87.869	66.726	72.3538	74.8108	78.3089	62.6084	71.1	86.1083	88.2417	73.9907	86.1579		103.634	110.588	111.465	138.011
	85.1264	112.15	130	132.504	92.1687	122.665	111.732	108.278	119.973	102.981	83.2475	96.3465	111.502	114.189		89.9655	65.4714	83.8175	90.9179	81.5267	74.7126	74.8683	78.4935	71.2805	74.712	106.243	81.1856	124.016	79.4585		84.5813	67.8314	77.3031	68.6784	80.8394	60.9087	75.0155	71.6913	68.5813	73.8488	79.0872	86.7234	74.7439	75.3992		107.513	108.775	86.9011	121.501
	99.1691	104.046	95.4944	88.0301	103.245	88.2459	84.0583	98.5221	77.7617	98.1703	100.067	105.024	75.6316	109.24		89.5437	115.589	98.4449	109.655	86.5268	65.8808	86.9146	128.717	77.1773	90.6485	112.751	101.147	107.794	114.045		71.8327	42.0242	53.15	53.8807	78.6276	58.0546	52.6235	58.2086	62.7245	58.522	82.7525	65.1839	41.0816	46.1763		91.8571	74.6414	84.3699	100.302
	114.292	100.233	86.8525	88.5659	103.16	94.7154	105.728	102.523	105.129	109.618	113.338	99.9274	98.2618	85.3367		76.5443	90.8184	92.1962	89.8872	71.3723	63.9507	72.5703	109.524	52.4066	81.9929	103.597	96.4792	94.6706	95.405		80.2143	86.8329	80.5984	79.2607	69.1035	43.0823	58.7197	93.0634	55.386	71.5124	84.8153	84.4614	47.5535	84.2642		99.811	95.7408	87.2923	95.841
[truncated: 10 more columns]

## Sheet: Figure 10
Figure 10F	Wild-Type				PLX5622				Wild-Type+Repopulation				5xFAD				5xFAD+PLX5622				5xFAD+Repopulation
# of Iba1+ Cells / FOV	RS Cortex	SS Cortex	Thalamus		RS Cortex	SS Cortex	Thalamus		RS Cortex	SS Cortex	Thalamus		RS Cortex	SS Cortex	Thalamus		RS Cortex	SS Cortex	Thalamus		RS Cortex	SS Cortex	Thalamus
	227	341	240		3	7	25		112	155	270		468	451	1349		16	3	217		175	224	1058
	236	311	320		4	10	44		189	180	470		324	486	1239		14	25	131		168	120	704
	193	351	260		39	25	44		51	108	547		324	348	1495		0	0	20		206	264	1041
	210	315	304		0	0	0		107	132	315		529	604	1482		25	23	127		89	224	1132
	217	304	232										297	394	1006		37	2	135		66	138	1047
													210	192	1174		11	16	118		129	200	1253
Figure 10G	5xFAD				5xFAD+PLX5622				5xFAD+Repopulation
# of Thio-S+ Plaques / FOV	RS Cortex	SS Cortex	Thalamus		RS Cortex	SS Cortex	Thalamus		RS Cortex	SS Cortex	Thalamus
	124	79	224		25	11	151		85	46	209
	65	39	170		13	3	76		60	15	161
	90	53	264		20	20	142		61	36	169
	115	67	245		24	3	137		117	66	293
	63	34	139		14	2	102		76	34	267
	116	57	292		40	0	92		114	87	322
	76	34	141		25	3	109
					52	13	116
					27	1	156
Figure 10H
Avg. Plaque Volume (mm3)	5xFAD + PLX5622	5xFAD + Repopulation
	2216.93	1134.74
	2150.06	1732.89
	2734.05	1022.11
	2576.87	2275.37
	2378.14	2089.92
	2539.79	2124.89
	1533.35
Figure 10J
# of GFAP+ Cells / FOV	Wild-Type	PLX5622	Wild-Type + Repopulation	5xFAD	5xFAD+PLX5622	5xFAD + Repopulation
	7	4	8	39	11	99
	5	5	18	20	4	36
	5	5	3	66	5	13
	1	9	4	71	17	10
				58	11	102
				52	15	71
				41	1
					2
					2
					3

## Sheet: Supplementary Figure 3
Supp. Figure 3A	Wild-type	PLX5622	5xFAD	5xFAD + PLX5622
Distance Traveled (m)	13.381	18.742	9.83	17.763
	16.543	11.663	13.807	9.88
	20.057	12.235	15.679	9.495
	20.31	9.067	12.193	16.102
	14.313	11.533	22.763	32.615
	23.105	14.714	14.778	20.14
	17.632	9.371	15.571	8.905
	21.775	25.289	7.208	11.798
	15.016	12.695	10.32	12.036
	19.573	15.034	20.162	25.257
	26.996	20.299	14.481	29.159
	18.082	17.667	21.288	17.799
Supp. Figure 3B	Wild-type	PLX5622	5xFAD	5xFAD + PLX5622
Avg. Speed (m/s)	0.045	0.062	0.033	0.059
	0.055	0.039	0.046	0.033
	0.067	0.041	0.052	0.032
	0.068	0.03	0.041	0.054
	0.048	0.038	0.076	0.109
	0.077	0.049	0.049	0.067
	0.059	0.031	0.052	0.03
	0.073	0.084	0.024	0.039
	0.044	0.042	0.034	0.04
	0.065	0.05	0.067	0.084
	0.09	0.068	0.045	0.097
	0.06	0.059	0.071	0.059
Supp. Figure 3C	Wild-type		PLX5622		5xFAD		5xFAD + PLX5622
Number of Entries to Zone	Perimeter	Center	Perimeter	Center	Perimeter	Center	Perimeter	Center
	43	42	13	14	22	22	39	38
	32	31	41	41	40	40	27	26
	44	44	36	36	37	36	29	28
	26	25	25	24	51	50	41	40
	47	46	35	34	29	29	32	31
	34	33	31	30	24	24	7	7
	20	19			33	32	49	48
	53	53	34	34	40	40	26	25
	43	42	38	37	29	28	53	53
	64	63	50	49	46	45	72	71
	39	39	27	27	44	44	52	51
	47	46	25	24	55	55	33	33
Supp. Figure 3D	Wild-type		PLX5622		5xFAD		5xFAD + PLX5622
Time in Zones (s)	Perimeter	Center	Perimeter	Center	Perimeter	Center	Perimeter	Center
	223.8	76.1	287.3	12.7	246.8	53.2	258.4	41.6
	267.6	32.4	178.5	121.5	214.3	85.7	240.7	59.3
	245.2	54.8	254.1	45.9	260.7	39.3	262.4	37.6
	235.6	64.4	225.3	74.7	223.9	76.1	204.7	95.3
	254.7	45.3	264.2	35.8	273.1	26.9	262.6	37.4
	238.9	61.1	253.4	46.6	238.8	61.2	251	49
	234	66	236.6	65.1	169.1	130.9	201.4	98.6
	238.7	101.5	218.3	81.7	254.1	45.9	257.4	42.6
	239.1	61.7	232.1	67.9	285.1	14.9	236.1	63.9
	254.1	45.9	249.7	50.3	255.4	44.5	229.2	70.8
	258.5	41.5	253.3	46.7	246.7	78	220	80
	241.5	58.5	242.8	57.2	233.1	66.9	267.6	32.4
Supp. Figure 3E	Wild-Type	PLX5622	5xFAD	5xFAD + PLX5622
Number of Triads	5	4	7	11
	5	6	3	2
	6	6	6	2
	8	10	9	6
	7	4	7	10
	5	7	8	9
	7	3	9	9
	5	5	5	8
	4	7	8	9
	4	7	8	15
	9	7	7	11
	9	9	6	11
Supp. Figure 3F	Wild-Type	PLX5622	5xFAD	5xFAD + PLX5622
Total Number of Arm Entries	19	18	25	38
	17	25	12	12
	23	23	26	11
	30	36	32	23
	25	16	25	43
	26	22	27	38
	26	14	38	31
	22	20	19	28
	14	28	34	34
	22	25	34	53
	35	23	31	46
	29	35	25	38
Supp. Figure 3G	Wild-Type	PLX5622	5xFAD	5xFAD + PLX5622
Proportion of Time Spent Freezing	0.2	0.266667	0.4	0.166667
	0.2	0.4	0.166667	0.166667
	0.1	0.233333	0	0.433333
	0.233333	0.3	0.3	0.2
	0.166667	0.133333	0.233333	0.0666667
	0.533333	0.566667	0.266667	0.333333
	0.4	0.5	0.3	0.433333
	0.266667	0.4	0	0.333333
	0.366667		0.166667	0.266667
			0.433333
			0.366667

[truncated: 3 more sheets: Supplementary Figure 5, Supplementary Figure 7, Supplementary Figure 10]
